# Supplementary material for: Omics in a Digital World: The Role of Bioinformatics in Providing New Insights Into Human Aging
Source: Front Genet. 2021 Jun 10;12:689824. doi: 10.3389/fgene.2021.689824 (PMC8225294; doi:10.3389/fgene.2021.689824)
Supplement: Supplementary Table 1 — Available datasets in aging research. [file Table_1.XLSX]

## Sheet: Sheet1
Study	Principal Investigator(s)	Omics	Molecular Data Type	Access	Database	Accession	Link
Normative Aging Study (NAS)	Andrea A. Baccarelli, Joel Schwartz	Epigenomics	DNA methylation	Gated	dbGaP	phs000853.v1.p1	https://www.ncbi.nlm.nih.gov/projects/gap/cgi-bin/study.cgi?study_id=phs000853.v1.p1
Pilot Sequencing Study: DNA Hydroxymethylation and Gene Expression in Peripheral Blood Mononuclear Cells in Healthy Human Aging	Karen Conneely	Epigenomics/Transcriptomics	Whole Genome 5hmC Capture Sequencing/RNA Sequencing	Gated	dbGaP	phs001916.v1.p1	https://www.ncbi.nlm.nih.gov/projects/gap/cgi-bin/study.cgi?study_id=phs001916.v1.p1
Sexual dimorphism in human immune system aging	Duygu Ucar	Epigenomics/Transcriptomics	ATAC Sequencing/RNA Sequencing	Gated	dbGaP	phs001934.v1.p1	https://www.ncbi.nlm.nih.gov/projects/gap/cgi-bin/study.cgi?study_id=phs001934.v1.p1
Epigenomics of Human CD8 T cell Differentiation and Aging	Jorg J Goronzy, William J Greenleaf	Epigenomics/Transcriptomics	ATAC Sequencing/RNA Sequencing	Gated	dbGaP	phs001187.v1.p1	https://www.ncbi.nlm.nih.gov/projects/gap/cgi-bin/study.cgi?study_id=phs001187.v1.p1
National Institute on Aging (NIA) Long Life Family Study (LLFS)	Michael A. Province	Genomics	Whole Genome Genotyping	Gated	dbGaP	phs000397.v3.p3	https://www.ncbi.nlm.nih.gov/projects/gap/cgi-bin/study.cgi?study_id=phs000397.v3.p3
Resource for Genetic Epidemiology Research on Aging (GERA)	Catherine Schaefer, Neil Risch	Genomics	Whole Genome Genotyping	Gated	dbGaP	phs000674.v3.p3	https://www.ncbi.nlm.nih.gov/projects/gap/cgi-bin/study.cgi?study_id=phs000674.v3.p3
Cardiovascular Health Study (CHS) Cohort: an NHLBI-funded observational study of risk factors for cardiovascular disease in adults 65 years or older	Phyliss Sholinsky, Bruce Psaty, Richard Kronmal, Calvin H. Hirsch, Michelle Carlson, Gregory Burke, Anne B. Newman, Russell Tracy, John Gottdiener, Elsayed Soliman, James T. Becker, Paul Enright, Ronald Klein, Donald H. O'Leary	Genomics	Whole Genome Genotyping/Targeted Region Genotyping/Whole Exome Sequencing/Whole Genome Sequencing	Gated	dbGaP	phs000287.v7.p1	https://www.ncbi.nlm.nih.gov/projects/gap/cgi-bin/study.cgi?study_id=phs000287.v7.p1
Health and Retirement Study (HRS)	David Weir	Genomics	Whole Genome Genotyping	Gated	dbGaP	phs000428.v2.p2	https://www.ncbi.nlm.nih.gov/projects/gap/cgi-bin/study.cgi?study_id=phs000428.v2.p2
NHLBI and NIA The New England Centenarian Study (NECS)	Thomas T. Perls	Genomics	Whole Genome Sequencing	Gated	dbGaP	phs000451.v1.p1	https://www.ncbi.nlm.nih.gov/projects/gap/cgi-bin/study.cgi?study_id=phs000451.v1.p1
Single-cell analysis reveals different age-related somatic mutation profiles between stem and differentiated cells in human liver	Jan Vijg	Genomics	Whole Genome Sequencing	Gated	dbGaP	phs001956.v1.p1	https://www.ncbi.nlm.nih.gov/projects/gap/cgi-bin/study.cgi?study_id=phs001956.v1.p1
Alzheimer's Disease Sequencing Project (ADSP)	Richard A. Gibbs, Eric S. Lander, Gerard D. Schellenberg, Sudha Seshadri	Genomics	Whole Genome Sequencing/Whole Exome Sequencing	Gated	dbGaP	phs000572.v8.p4	https://www.ncbi.nlm.nih.gov/projects/gap/cgi-bin/study.cgi?study_id=phs000572.v8.p4
DEMENTIA-SEQ: Genome sequencing in Lewy Body Dementia, Frontotemporal Dementia, and neurologically healthy controls	Bryan J. Traynor, Sonja W. Scholz	Genomics	Whole Genome Sequencing	Gated	dbGaP	phs001963.v1.p1	https://www.ncbi.nlm.nih.gov/projects/gap/cgi-bin/study.cgi?study_id=phs001963.v1.p1
RPGEH (Research Program on Genes, Environment and Health) WGS Pilot Study	Catherine Schaefer, Neil Risch	Genomics	Whole Genome Sequencing	Gated	dbGaP	phs000786.v2.p3	https://www.ncbi.nlm.nih.gov/projects/gap/cgi-bin/study.cgi?study_id=phs000786.v2.p3
CHARGE (Cohorts for Heart and Aging Research in Genomic Epidemiology) Consortium Summary Results from Genomic Studies	Bruce Psaty	Genomics	Whole Genome Genotyping	Gated	dbGaP	phs000930.v8.p1	https://www.ncbi.nlm.nih.gov/projects/gap/cgi-bin/study.cgi?study_id=phs000930.v8.p1
Somatic Mutations and Cell Lineage in the Human Brain	Christopher A. Walsh, Peter J. Park	Genomics	Whole Genome Sequencing	Gated	dbGaP	phs001485.v1.p1	https://www.ncbi.nlm.nih.gov/projects/gap/cgi-bin/study.cgi?study_id=phs001485.v1.p1
National Institute of Neurological Disorders and Stroke (NINDS) Parkinson's Disease	Andrew Singleton	Genomics	Whole Genome Genotyping/Whole Exome Sequencing	Gated	dbGaP	phs001172.v1.p2	https://www.ncbi.nlm.nih.gov/projects/gap/cgi-bin/study.cgi?study_id=phs001172.v1.p2
Wisconsin Longitudinal Study on Aging	Pamela Herd	Genomics	Whole Genome Genotyping	Gated	dbGaP	phs001157.v1.p1	https://www.ncbi.nlm.nih.gov/projects/gap/cgi-bin/study.cgi?study_id=phs001157.v1.p1
Immunosenescence: Immunity in the Young and Aged	Scott D. Boyd, Jorg J. Goronzy	Genomics	Targeted Sequencing	Gated	dbGaP	phs000787.v1.p1	https://www.ncbi.nlm.nih.gov/projects/gap/cgi-bin/study.cgi?study_id=phs000787.v1.p1
The Longevity Genes Project	Nir Barzilai	Genomics	Whole Genome Genotyping	Gated	dbGaP	phs000584.v1.p1	https://www.ncbi.nlm.nih.gov/projects/gap/cgi-bin/study.cgi?study_id=phs000584.v1.p1
Genome-Wide Association Analysis of Biomarkers in the InCHIANTI and BLSA	Luigi Ferrucci, Stefania Bandinelli	Genomics	Whole Genome Genotyping	Gated	dbGaP	phs000215.v2.p1	https://www.ncbi.nlm.nih.gov/projects/gap/cgi-bin/study.cgi?study_id=phs000215.v2.p1
Alzheimer's Disease Genetics Consortium (ADGC) Genome Wide Association Study -NIA Alzheimer's Disease Centers Cohort	Gerard D. Schellenberg	Genomics	Whole Genome Genotyping	Gated	dbGaP	phs000372.v1.p1	https://www.ncbi.nlm.nih.gov/projects/gap/cgi-bin/study.cgi?study_id=phs000372.v1.p1
Gene Expression and Regulatory Networks in Human Leukocytes - Immunological Variation Consortium	Christophe Benoist	Genomics/Epigenomics/Transcriptomics	Exome Genotyping/ATAC Sequencing/RNA Sequencing	Gated	dbGaP	phs000815.v2.p1	https://www.ncbi.nlm.nih.gov/projects/gap/cgi-bin/study.cgi?study_id=phs000815.v2.p1
Landscape of Somatic Mutations in B Lymphocytes Across Human Lifespan	Jan Vijg	Genomics/Epigenomics/Transcriptomics	Whole Genome Sequencing/ATAC Sequencing/RNA Sequencing	Gated	dbGaP	phs001808.v1.p1	https://www.ncbi.nlm.nih.gov/projects/gap/cgi-bin/study.cgi?study_id=phs001808.v1.p1
Framingham Cohort	The National Heart Lung and Blood Institute	Genomics/Transcriptomics/Epigenomics	Whole Genome Genotyping/Whole Genome Sequencing/Exome Sequencing/Gene Expression Profiling/DNA methylation	Gated	dbGaP	phs000007.v32.p13	https://www.ncbi.nlm.nih.gov/projects/gap/cgi-bin/study.cgi?study_id=phs000007.v32.p13
Transcriptomic Profile of Whole Blood Cells from Elderly Subjects fed Probiotic Bacteria Lactobacillus rhamnosus GG ATCC 53103 (LGG) in a Phase I Open Label Study	Patricia L. Hibberd	Transcriptomics	RNA Sequencing	Gated	dbGaP	phs000928.v1.p1	https://www.ncbi.nlm.nih.gov/projects/gap/cgi-bin/study.cgi?study_id=phs000928.v1.p1
Pilot Sequencing Study: DNA Hydroxymethylation and Gene Expression in Peripheral Blood Mononuclear Cells in Healthy Human Aging	Karen Conneely	Transcriptomics/Epigenomics	RNA Sequencing/ChiP Sequencing/ATAC Sequencing	Gated	dbGaP	phs001916.v2.p1	https://www.ncbi.nlm.nih.gov/projects/gap/cgi-bin/molecular.cgi?study_id=phs001916.v2.p1
DNA methylation repeatability in the Lothian Birth Cohorts of 1921 and 1936	NA	Epigenomics	DNA Methylation	Gated	EGA	EGAS00001000910	https://ega-archive.org/studies/EGAS00001000910
Novel regional age-associated DNA methylation changes within human common disease-associated loci	Timothy D. Spector	Epigenomics	MeDIP Sequencing	Gated	EGA	EGAS00001001910	https://ega-archive.org/studies/EGAS00001001910
Aging and genome-wide patterns of DNA methylation in an African rainforest hunter-gathering population	Lluis Quintana-Murci	Epigenomics	DNA methylation	Gated	EGA	EGAS00001002226	https://ega-archive.org/studies/EGAS00001002226
The chromatin accessibility signature of human immune aging stems from CD8+ T cells	NA	Epigenomics/Transcriptomics	ATAC Sequencing/RNA Sequencing	Gated	EGA	EGAS00001002605	https://ega-archive.org/studies/EGAS00001002605
English Longitudinal Study of Ageing Genome-wide genotyping using the Illumina HumanOmni2.5-8	NA	Genomics	Whole Genome Genotyping	Gated	EGA	EGAS00001001036	https://ega-archive.org/studies/EGAS00001001036
Whole-Genome Sequencing of a Healthy Aging Cohort	Ali Torkamani	Genomics	Whole Genome Sequencing	Gated	EGA	EGAS00001002306	https://ega-archive.org/studies/EGAS00001002306
Age-related remodeling of apparently normal esophageal epithelia by common cancer drivers	NA	Genomics	Whole Exome Sequencing	Gated	EGA	EGAS00001003008	https://ega-archive.org/studies/EGAS00001003008
The Medical Genome Reference Bank: a whole genome data resource of 4,000 healthy elderly individuals	NA	Genomics	Whole Genome Sequencing	Gated	EGA	EGAS00001003511	https://ega-archive.org/studies/EGAS00001003511
RNA-seq data from the EUROBATS Project in four tissues: Fat, LCL, Skin and whole Blood	NA	Transcriptomics	RNA Sequencing	Gated	EGA	EGAS00001000805	https://ega-archive.org/studies/EGAS00001000805
Genetic dysregulation of gene expression and splicing during a ten-year period of human aging in the PIVUS study	Stephen B. Montgomery	Transcriptomics	RNA Sequencing	Gated	EGA	EGAS00001003583	https://ega-archive.org/studies/EGAS00001003583
Application of short-RNA-seq in post-mortem human hippocampi from the Calgary Brain Bank (CBB) to assess transcriptome-wide deregulation in processing of SINE Alu RNAs in Alzheimer’s disease	NA	Transcriptomics	Short RNA Sequencing	Gated	EGA	EGAS00001004973	https://ega-archive.org/studies/EGAS00001004973
